# Supplementary material for: Energetics of the microsporidian polar tube invasion machinery
Source: eLife. 2024 Feb 21;12:RP86638. doi: 10.7554/eLife.86638 (PMC10942582; doi:10.7554/eLife.86638)
Supplement: Supplementary file 1. [file elife-86638-supp1.xlsx]

## Sheet: Sheet1
Table 1. Selection of potential hypotheses
J/E	OE	PTS	PTPV	PTC	ExP	abbreviation	reasons to exclude
J	X	X	X	X	X	-	isolated polar tube space.
J	O	X	X	X	X	-	cannot push the sporoplasm forward.
J	X	O	X	X	X	J-NOE-PTS*	-
J	X	X	O	X	X	-	only posterior vacuole is shot out.
J	X	X	X	O	X	-	cannot push the sporoplasm forward.
J	O	O	X	X	X	-	cannot generate pressure gradient.
J	O	X	O	X	X	-	only posterior vacuole is shot out.
J	O	X	X	O	X	-	OE and PTC are mutually exclusive.
J	X	O	O	X	X	-	PTS and PTPV are mutually exclusive.
J	X	O	X	O	X	-	PTS and PTC are mutually exclusive.
J	X	X	O	O	X	-	PTPV and PTC are mutually exclusive.
J	O	O	O	X	X	-	PTS and PTPV are mutually exclusive.
J	O	O	X	O	X	-	PTS and PTC are mutually exclusive.
J	O	X	O	O	X	-	PTPV and PTC are mutually exclusive.
J	X	O	O	O	X	-	PTS, PTPV and PTC are mutually exclusive.
J	O	O	O	O	X	-	PTS, PTPV and PTC are mutually exclusive.
J	X	X	X	X	O	-	isolated polar tube space.
J	O	X	X	X	O	-	cannot push the sporoplasm forward.
J	X	O	X	X	O	J-NOE-PTS-ExP	-
J	X	X	O	X	O	-	only posterior vacuole is shot out.
J	X	X	X	O	O	-	cannot push the sporoplasm forward.
J	O	O	X	X	O	-	cannot generate pressure gradient.
J	O	X	O	X	O	-	only posterior vacuole is shot out.
J	O	X	X	O	O	-	OE and PTC are mutually exclusive.
J	X	O	O	X	O	-	PTS and PTPV are mutually exclusive.
J	X	O	X	O	O	-	PTS and PTC are mutually exclusive.
J	X	X	O	O	O	-	PTPV and PTC are mutually exclusive.
J	O	O	O	X	O	-	PTS and PTPV are mutually exclusive.
J	O	O	X	O	O	-	PTS and PTC are mutually exclusive.
J	O	X	O	O	O	-	PTPV and PTC are mutually exclusive.
J	X	O	O	O	O	-	PTS, PTPV and PTC are mutually exclusive.
J	O	O	O	O	O	-	PTS, PTPV and PTC are mutually exclusive.
J/E	OE	PTS	PTPV	PTC	ExP	abbreviation	reasons to exclude
E	X	X	X	X	X	-	isolated polar tube space.
E	O	X	X	X	X	E-OE-PTN
E	X	O	X	X	X	-	everting content cannot go anywhere.
E	X	X	O	X	X	-	everting content cannot go anywhere.
E	X	X	X	O	X	E-NOE-PTC†
E	O	O	X	X	X	E-OE-PTS
E	O	X	O	X	X	E-OE-PTPV‡
E	O	X	X	O	X	-	OE and PTC are mutually exclusive.
E	X	O	O	X	X	-	PTS and PTPV are mutually exclusive.
E	X	O	X	O	X	-	PTS and PTC are mutually exclusive.
E	X	X	O	O	X	-	PTPV and PTC are mutually exclusive.
E	O	O	O	X	X	-	PTS and PTPV are mutually exclusive.
E	O	O	X	O	X	-	PTS and PTC are mutually exclusive.
E	O	X	O	O	X	-	PTPV and PTC are mutually exclusive.
E	X	O	O	O	X	-	PTS, PTPV and PTC are mutually exclusive.
E	O	O	O	O	X	-	PTS, PTPV and PTC are mutually exclusive.
E	X	X	X	X	O	-	isolated polar tube space.
E	O	X	X	X	O	E-OE-PTN-ExP	-
E	X	O	X	X	O	-	everting content cannot go anywhere.
E	X	X	O	X	O	-	everting content cannot go anywhere.
E	X	X	X	O	O	E-NOE-PTC-ExP	-
E	O	O	X	X	O	E-OE-PTS-ExP	-
E	O	X	O	X	O	E-OE-PTPV-ExP††	-
E	O	X	X	O	O	-	OE and PTC are mutually exclusive.
E	X	O	O	X	O	-	PTS and PTPV are mutually exclusive.
E	X	O	X	O	O	-	PTS and PTC are mutually exclusive.
E	X	X	O	O	O	-	PTPV and PTC are mutually exclusive.
E	O	O	O	X	O	-	PTS and PTPV are mutually exclusive.
E	O	O	X	O	O	-	PTS and PTC are mutually exclusive.
E	O	X	O	O	O	-	PTPV and PTC are mutually exclusive.
E	X	O	O	O	O	-	PTS, PTPV and PTC are mutually exclusive.
E	O	O	O	O	O	-	PTS, PTPV and PTC are mutually exclusive.
J/E: jack-in-the-box ejection v.s. tube eversion.
OE: Original polar tube content open to the external environment post anchoring disc rupture.
PTS: Polar tube content is connected to sporoplasm.
PTPV: Polar tube content is connected to the posterior vacuole.
PTC: Polar tube is closed with solid content and cannot permit fluid flow.
ExP: Posterior vacuole expands during polar tube ejection.
*: Similar to the jack-in-the-box hypothesis. (Ohshima 1927, Weiser 1947 Dissanaike & Canning 1957)
†: Similar to the schematic drawing of Keeling & Fast 2002.
‡: Similar to the hypothesis proposed by Findley et al. 2005.
††: Similar to the hypothesis proposed by Lom & Vavra 1963.
