# Supplementary material for: Energetics of the microsporidian polar tube invasion machinery
Source: eLife. 2024 Feb 21;12:RP86638. doi: 10.7554/eLife.86638 (PMC10942582; doi:10.7554/eLife.86638)
Supplement: Supplementary file 3. [file elife-86638-supp3.xlsx]

## Sheet: Sheet1
Table 3: Methylcellulose does not change the germination rate of A. algerae spores. (p-value of logistic regression = 0.085.)
%MC	# germinated	total #	% germinated
0	40	399	0.1003
0.005	50	491	0.1018
0.01	69	512	0.1348
0.02	79	579	0.1364
0.03	40	536	0.0746
0.04	35	403	0.0868
