# Supplementary material for: Energetics of the microsporidian polar tube invasion machinery
Source: eLife. 2024 Feb 21;12:RP86638. doi: 10.7554/eLife.86638 (PMC10942582; doi:10.7554/eLife.86638)
Supplement: Supplementary file 4. [file elife-86638-supp4.xlsx]

## Sheet: Sheet1
Table 4: Sensitivity testing on cytoplasmic viscosity.
p-value† (total energy)	Model 1 J-NOE-PTS-ExP	Model 2 E-NOE-PTC-ExP	Model 3 E-OE-PTS-ExP	Model 4 E-OE-PTN-ExP	Model 5 E-OE-PTPV-ExP
µcyto = 0.001††	9.9E-10*	0.241	0.121	0.156	0.292
µcyto = 0.05	1.7E-6*	0.148	0.053*	0.138	0.231
µcyto = 0.8	0.2	0.148	0.053*	0.138	0.231
µcyto = 10	0.048*	0.148	0.053*	0.138	0.231
p-value (peak pressure)	Model 1 J-NOE-PTS-ExP	Model 2 E-NOE-PTC-ExP	Model 3 E-OE-PTS-ExP	Model 4 E-OE-PTN-ExP	Model 5 E-OE-PTPV-ExP
µcyto = 0.001	4.3E-9*	0.788	0.182	0.235	0.397
µcyto = 0.05	0.013*	0.66	0.078	0.151	0.462
µcyto = 0.8	0.807	0.66	0.078	0.145	0.461
µcyto = 10	0.781	0.66	0.075	0.145	0.461
p-value (peak power)	Model 1 J-NOE-PTS-ExP	Model 2 E-NOE-PTC-ExP	Model 3 E-OE-PTS-ExP	Model 4 E-OE-PTN-ExP	Model 5 E-OE-PTPV-ExP
µcyto = 0.001	3.2E-9*	0.807	0.227	0.455	0.896
µcyto = 0.05	4.8E-5*	0.714	0.156	0.382	0.916
µcyto = 0.8	0.33	0.714	0.156	0.382	0.916
µcyto = 10	0.157	0.714	0.156	0.382	0.916
†: We used Kruskal-Wallis test for all the statistical testings.
††: Units of cytoplasmic viscosity are all in Pa-sec.
