# Supplementary material for: Energetics of the microsporidian polar tube invasion machinery
Source: eLife. 2024 Feb 21;12:RP86638. doi: 10.7554/eLife.86638 (PMC10942582; doi:10.7554/eLife.86638)
Supplement: Supplementary file 5. [file elife-86638-supp5.xlsx]

## Sheet: Sheet1
Table 5: Sensitivity testing on boundary slip length (𝛿).†
p-value†† (𝛿 = 15 nm)	Model 1 J-NOE-PTS-ExP	Model 2 E-NOE-PTC-ExP	Model 3 E-OE-PTS-ExP	Model 4 E-OE-PTN-ExP	Model 5 E-OE-PTPV-ExP
µcyto = 0.001 Pa-sec	E: 7.5E-10* P: 1.6E-9* Ẇ: 1.7E-9*	E: 0.049* P: 0.019* Ẇ: 0.062	E: 4.4E-4* P: 0.026* Ẇ: 0.158	E: 0.415 P: 0.471 Ẇ: 0.687	E: 0.487 P: 0.176 Ẇ: 0.652
µcyto = 0.05 Pa-sec	E: 1.5E-8* P: 4.1E-5* Ẇ: 1.4E-7*	E: 0.283 P: 0.320 Ẇ: 0.372	E: 0.039* P: 0.072 Ẇ: 0.107	E: 0.140 P: 0.345 Ẇ: 0.571	E: 0.180 P: 0.406 Ẇ: 0.695
µcyto = 0.8 Pa-sec	E: 7.6E-3* P: 0.776 Ẇ: 0.109	E: 0.275 P: 0.320 Ẇ: 0.375	E: 0.028* P: 0.067 Ẇ: 0.094	E: 0.140 P: 0.346 Ẇ: 0.571	E: 0.160 P: 0.407 Ẇ: 0.665
µcyto = 10 Pa-sec	E: 0.089 P: 0.771 Ẇ: 0.204	E: 0.275 P: 0.320 Ẇ: 0.375	E: 0.025* P: 0.068 Ẇ: 0.094	E: 0.134 P: 0.346 Ẇ: 0.576	E: 0.160 P: 0.407 Ẇ: 0.665
p-value (𝛿 = 60 nm)	Model 1 J-NOE-PTS-ExP	Model 2 E-NOE-PTC-ExP	Model 3 E-OE-PTS-ExP	Model 4 E-OE-PTN-ExP	Model 5 E-OE-PTPV-ExP
µcyto = 0.001 Pa-sec	E: 7.5E-10* P: 8.8E-10* Ẇ: 1.6E-9*	E: 4.9E-8* P: 2.0E-5* Ẇ: 8.3E-7*	E: 1.8E-8* P: 8.7E-6* Ẇ: 8.6E-7*	E: 4.2E-7* P:6.3E-4* Ẇ: 1.1E-5*	E: 5.4E-7* P: 1.4E-3* Ẇ: 1.4E-5*
µcyto = 0.05 Pa-sec	E: 1.4E-9* P: 1.1E-7* Ẇ: 3.8E-9*	E: 0.467 P: 0.323 Ẇ: 0.474	E: 0.156 P: 0.096 Ẇ: 0.291	E: 0.216 P: 0.294 Ẇ: 0.540	E: 0.236 P: 0.401 Ẇ: 0.643
µcyto = 0.8 Pa-sec	E: 9.6E-8* P: 0.201 Ẇ: 3.7E-6*	E: 0.219 P: 0.326 Ẇ: 0.415	E: 0.026* P: 0.064 Ẇ: 0.130	E: 0.139 P: 0.264 Ẇ: 0.398	E: 0.135 P: 0.396 Ẇ: 0.535
µcyto = 10 Pa-sec	E: 0.134 P: 0.695 Ẇ: 0.399	E: 0.206 P: 0.326 Ẇ: 0.427	E: 0.019* P: 0.062 Ẇ: 0.126	E: 0.136 P: 0.264 Ẇ: 0.391	E: 0.132 P:0.396 Ẇ: 0.540
†: A slip length = 0 nm corresponds to a no-slip boundary condition, and the results are shown in Table 4.
††: We used Kruskal-Wallis test for all the statistical testings.
