# Supplementary material for: Energetics of the microsporidian polar tube invasion machinery
Source: eLife. 2024 Feb 21;12:RP86638. doi: 10.7554/eLife.86638 (PMC10942582; doi:10.7554/eLife.86638)
Supplement: Supplementary file 6. [file elife-86638-supp6.xlsx]

## Sheet: Sheet1
Table 6: SBF-SEM observations on spore wall buckling.
Germinated spores	nucleus presence	no nucleus
buckling	1/25	21/25
no buckling	3/25	0/25
incompletely germinated spores	nucleus presence	no nucleus
buckling	0/50	0/50
no buckling	50/50	0/50
