# Supplementary material for: Energetics of the microsporidian polar tube invasion machinery
Source: eLife. 2024 Feb 21;12:RP86638. doi: 10.7554/eLife.86638 (PMC10942582; doi:10.7554/eLife.86638)
Supplement: Supplementary file 7. [file elife-86638-supp7.xlsx]

## Sheet: Sheet1
Table 7: Sensitivity testing on cytoplasmic viscosity and boundary slip length (δ), considering the 2-fold length changes in PT before and after germination.
p-value† (𝛿 = 0 nm)	Model 1 J-NOE-PTS-ExP	Model 2 E-NOE-PTC-ExP	Model 3 E-OE-PTS-ExP	Model 4 E-OE-PTN-ExP	Model 5 E-OE-PTPV-ExP
µcyto = 0.001 Pa-sec	E: 9.9E-10* P: 4.2E-9* Ẇ: 3.2E-9*	E: 0.389 P: 0.647 Ẇ: 0.870	E: 0.197 P: 0.365 Ẇ: 0.277	E: 0.298 P: 0.688 Ẇ: 0.808	E: 0.402 P: 0.463 Ẇ: 0.902
µcyto = 0.05 Pa-sec	E: 1.7E-6* P: 0.013* Ẇ: 4.8E-5*	E: 0.194 P: 0.828 Ẇ: 0.852	E: 0.054* P: 0.057* Ẇ: 0.123	E: 0.134 P: 0.584 Ẇ: 0.632	E: 0.331 P: 0.477 Ẇ: 0.918
µcyto = 0.8 Pa-sec	E: 0.200 P: 0.807 Ẇ: 0.330	E: 0.190 P: 0.832 Ẇ: 0.852	E: 0.050* P: 0.055* Ẇ: 0.120	E: 0.134 P: 0.570 Ẇ: 0.632	E: 0.323 P: 0.476 Ẇ: 0.918
µcyto = 10 Pa-sec	E: 0.048* P: 0.781 Ẇ: 0.157	E: 0.190 P: 0.832 Ẇ: 0.852	E: 0.050* P: 0.055* Ẇ: 0.120	E: 0.134 P: 0.570 Ẇ: 0.632	E: 0.323 P: 0.476 Ẇ: 0.918
p-value (𝛿 = 15 nm)	Model 1 J-NOE-PTS-ExP	Model 2 E-NOE-PTC-ExP	Model 3 E-OE-PTS-ExP	Model 4 E-OE-PTN-ExP	Model 5 E-OE-PTPV-ExP
µcyto = 0.001 Pa-sec	E: 7.5E-10* P: 1.6E-9* Ẇ: 1.7E-9*	E: 4.6E-4* P: 0.013* Ẇ: 0.029*	E: 1.6E-7* P: 4.4E-5* Ẇ: 6.1E-6*	E: 0.017* P: 0.052* Ẇ: 0.106	E: 0.048* P: 0.085 Ẇ: 0.170
µcyto = 0.05 Pa-sec	E: 1.5E-8* P: 4.1E-5* Ẇ: 1.4E-7*	E: 0.378 P: 0.440 Ẇ: 0.794	E: 0.086 P: 0.123 Ẇ: 0.177	E: 0.235 P: 0.836 Ẇ: 0.925	E: 0.303 P: 0.469 Ẇ: 0.920
µcyto = 0.8 Pa-sec	E: 0.0076* P: 0.776 Ẇ: 0.109	E: 0.327 P: 0.431 Ẇ: 0.784	E: 0.031* P: 0.082 Ẇ: 0.120	E: 0.213 P: 0.849 Ẇ: 0.926	E: 0.291 P: 0.476 Ẇ: 0.915
µcyto = 10 Pa-sec	E: 0.089 P: 0.771 Ẇ: 0.204	E: 0.327 P: 0.431 Ẇ: 0.784	E: 0.028* P: 0.082 Ẇ: 0.120	E: 0.213 P: 0.843 Ẇ: 0.926	E: 0.284 P: 0.476 Ẇ: 0.915
p-value (𝛿 = 60 nm)	Model 1 J-NOE-PTS-ExP	Model 2 E-NOE-PTC-ExP	Model 3 E-OE-PTS-ExP	Model 4 E-OE-PTN-ExP	Model 5 E-OE-PTPV-ExP
µcyto = 0.001 Pa-sec	E: 7.5E-10* P: 8.8E-10* Ẇ: 1.6E-9*	E: 9.7E-9* P: 4.0E-6* Ẇ: 1.5E-7*	E: 2.0E-9* P: 1.2E-7* Ẇ: 7.1E-9*	E: 2.4E-8* P: 9.9E-6* Ẇ: 2.8E-7*	E: 3.0E-8* P: 1.9E-4* Ẇ: 6.8E-7*
µcyto = 0.05 Pa-sec	E: 1.4E-9* P: 1.1E-7* Ẇ: 3.8E-9*	E: 0.528 P: 0.449 Ẇ: 0.488	E: 2.3E-3* P: 0.194 Ẇ: 0.290	E: 0.497 P: 0.809 Ẇ: 0.844	E: 0.500 P: 0.454 Ẇ: 0.840
µcyto = 0.8 Pa-sec	E: 9.6E-8* P: 0.201 Ẇ: 3.7E-6*	E: 0.352 P: 0.456 Ẇ: 0.787	E: 0.044* P: 0.066 Ẇ: 0.128	E: 0.224 P: 0.836 Ẇ: 0.914	E: 0.279 P: 0.477 Ẇ: 0.914
µcyto = 10 Pa-sec	E: 0.134 P: 0.695 Ẇ: 0.399	E: 0.336 P: 0.453 Ẇ: 0.776	E: 0.024* P: 0.064 Ẇ: 0.069	E: 0.205 P: 0.824 Ẇ: 0.918	E: 0.273 P: 0.476 Ẇ: 0.909
†: We used Kruskal-Wallis test for all the statistical testings.
